# Supplementary material for: Kinetic and Isothermal Investigations on the Use of Low Cost Coconut Fiber-Polyaniline Composites for the Removal of Chromium from Wastewater
Source: Polymers (Basel). 2022 Oct 11;14(20):4264. doi: 10.3390/polym14204264 (PMC9610989; doi:10.3390/polym14204264)
Supplement: Supplementary file 1 [file polymers-14-04264-s001.zip]

Archive with 1 entries (1 files):
- polymers-1927555-supplementary.pdf
